# Supplementary material for: Functional evolution of the trace amine associated receptors in mammals and the loss of TAAR1 in dogs
Source: BMC Evol Biol. 2010 Feb 18;10:51. doi: 10.1186/1471-2148-10-51 (PMC2838891; doi:10.1186/1471-2148-10-51)
Supplement: Additional file 1 — Table S1. Representative ligands for TAAR1. Chemical structures are shown associated with letter following compound. Species for which binding of specific ligands has been demonstrated are shown (reviewed in Zucchi et al., 2006 [6]). [file 1471-2148-10-51-S1.XLSX]

## Sheet: Sheet1
Compound		Species
Trace Amines
	Octopamine (A)	Human, mouse, rat, rhesus
	Tyramine (B)	Human, mouse, rat, rhesus
	Tryptamine (C)	Human, mouse, rat, rhesus
	β-phenylethylamine (β-PEA) (D)	Human, mouse, rat, rhesus
Biogenic Amines
	Dopamine (E)	Human, mouse, rat, rhesus
	Serotonin (F)	Human, mouse, rat, rhesus
	Norepinephrine (G)	Human, mouse, rat, rhesus
	Histamine (H)	Human, mouse, rat
Psychoactives
	Amphetamine (I)	Human, mouse, rat, rhesus
	Methamphetamine (J)	Human, mouse, rat, rhesus
	3,4-Methylenedioxymethamphetamine (MDMA) (K)	Human, mouse, rat, rhesus
	Ergolines (i.e. LSD (L))	Mouse, rat
Thyroid hormones
	Thyronamine (T0AM) (M)	Mouse, rat
	3-iodothyronamine (T1AM) (N)	Mouse, rat
