# Supplementary material for: Functional evolution of the trace amine associated receptors in mammals and the loss of TAAR1 in dogs
Source: BMC Evol Biol. 2010 Feb 18;10:51. doi: 10.1186/1471-2148-10-51 (PMC2838891; doi:10.1186/1471-2148-10-51)
Supplement: Additional file 3 — Table S2. dN, dS, and dN/dS values associated with Figure 1. Internal node assignment can be more easily viewed in Supplementary Figure 1. [file 1471-2148-10-51-S3.XLSX]

## Sheet: Sheet1
Branch	dN/dS	dN	dS
125..126	0.2263	0.1127	0.4979
126..127	0.1157	0.2048	1.7697
127..128	0.081	0.1661	2.0509
128..129	0.3925	0.0377	0.096
129..130	0.0815	0.0084	0.1031
130..131	0.2182	0.0037	0.0168
131..taar1_rh	0.2806	0.0095	0.0339
131..132	0.1288	0.0015	0.0118
132..taar1_pp	0.4014	0.0082	0.0203
132..133	0.4819	0.0062	0.0129
133..taar1_pt	0.0001	0	0.012
133..taar1_hs	0.3325	0.0029	0.0087
130..134	0.0234	0.021	0.8972
134..taar1_ss	0.2546	0.0079	0.031
134..135	0.3508	0.0029	0.0081
135..taar1_so	0.4223	0.0096	0.0226
135..taar1_cj	0.2304	0.0047	0.0205
129..136	0.5321	0.0034	0.0064
136..137	0.2131	0.0065	0.0304
137..138	0.2895	0.0974	0.3365
138..taar1_rn	0.2293	0.0305	0.1329
138..taar1_mm	0.5558	0.0389	0.0701
137..taar1_cp	0.4857	0.0964	0.1985
136..139	0.3383	0.0041	0.0123
139..taar1_fc	0.4512	0.0318	0.0705
139..140	0.1389	0.001	0.0073
140..taar1_ec	0.3626	0.043	0.1185
140..141	0.324	0.0111	0.0342
141..taar1_su	0.0653	0.0106	0.162
141..taar1_bt	0.5134	0.0437	0.0851
128..taar1_md	0.0406	0.053	1.3043
127..142	0.2338	0.0596	0.2547
142..143	0.4024	0.2241	0.5568
143..144	0.0001	0.0001	0.8523
144..145	0.4668	0.0164	0.035
145..146	0.005	0.0065	1.2966
146..taar4_ss	0.3374	0.0141	0.0417
146..taar4_so	0.2845	0.0094	0.0331
145..147	0.0106	0.0087	0.8241
147..taar4_rh	0.4943	0.018	0.0364
147..taar4_pp	0.3124	0.0027	0.0086
144..148	0.0062	0.0043	0.7027
148..149	0.0489	0.0316	0.6475
149..taar4_rn	0.1117	0.0251	0.2246
149..taar4_mm	0.174	0.0082	0.0474
148..150	0.0011	0.0012	1.1149
150..taar4_ec	0.0446	0.0703	1.5766
150..151	0.0024	0.0047	1.9404
151..taar4_su	0.0518	0.0362	0.6987
151..taar4_bt	0.012	0.0125	1.0383
143..152	0.0493	0.0344	0.6986
152..taar4a_md	0.0082	0.0086	1.0511
152..153	0.2459	0.0202	0.082
153..taar4c_md	0.3753	0.067	0.1786
153..taar4b_md	0.0743	0.0047	0.0631
142..154	0.0673	0.1214	1.8039
154..155	0.0802	0.106	1.3225
155..taar3_md	0.0417	0.02	0.4783
155..156	0.0254	0.0136	0.5333
156..157	0.115	0.0252	0.2193
157..taar3_rn	0.1407	0.0143	0.1016
157..taar3_mm	0.0477	0.0043	0.0904
156..158	0.0001	0	0.2329
158..taar3_ec	0.1047	0.0158	0.1509
158..159	-1	0	0
159..160	0.0236	0.0016	0.0682
160..taar3_su	0.2148	0.0336	0.1566
160..taar3_bt	0.3741	0.0326	0.0871
159..161	0.1523	0.0162	0.1063
161..taar3_ss	0.2555	0.0149	0.0584
161..taar3_rh	0.1836	0.011	0.0597
154..162	0.0719	0.1124	1.5628
162..taar2_md	0.0719	0.0341	0.474
162..163	0.0307	0.0158	0.5151
163..164	0.0674	0.0214	0.3169
164..taar2_rn	0.1291	0.0086	0.0667
164..taar2_mm	0.0384	0.0047	0.1214
163..165	0.0306	0.0093	0.3036
165..taar2_ec	0.1774	0.0285	0.1609
165..166	-1	0	0
166..167	0.0939	0.0091	0.0974
167..168	0.1035	0.0009	0.0084
168..taar2_rh	0.078	0.0136	0.175
168..taar2_hs	0.0583	0.0118	0.2027
167..taar2_cj	0.5063	0.0179	0.0354
166..169	0.1437	0.0064	0.0443
169..taar2_su	0.1483	0.0234	0.158
169..taar2_bt	0.1022	0.0173	0.1694
126..170	0.1108	0.2004	1.8084
170..taar5_md	0.0536	0.0235	0.4389
170..171	0.0628	0.0403	0.6413
171..172	0.1245	0.0266	0.2138
172..taar5_rn	0.0891	0.0066	0.0743
172..taar5_mm	0.032	0.0028	0.0866
171..173	0.0581	0.0063	0.1089
173..174	0.3822	0.0252	0.0658
174..175	0.2424	0.0035	0.0146
175..taar5_rh	0.1859	0.0071	0.0379
175..176	0.0001	0	0.0081
176..taar5_pp	0.241	0.0088	0.0364
176..177	0.2363	0.0017	0.0071
177..taar5_pt	0.3245	0.0048	0.0149
177..taar5_hs	0.18	0.002	0.0109
174..178	0.0001	0	0.0265
178..taar5_ss	0.2327	0.0069	0.0295
178..179	0.0001	0	0.0104
179..taar5_so	0.3536	0.0023	0.0065
179..taar5_cj	0.1492	0.0047	0.0316
173..180	0.0101	0.0124	1.2314
180..181	-1	0	0
181..taar5_cf	0.3722	0.0343	0.0923
181..182	0.1683	0.0123	0.0732
182..taar5_su	0.0538	0.0466	0.8666
182..taar5_bt	0.438	0.0443	0.1011
180..183	0.1319	0.0028	0.0212
183..taar5b_ec	0.4613	0.0149	0.0323
183..taar5a_ec	0.5544	0.0133	0.0241
125..184	0.0639	0.1282	2.0074
184..185	0.0067	0.0081	1.205
185..186	0.1192	0.0429	0.3599
186..187	0.0717	0.1168	1.6285
187..taar9a_md	0.4189	0.0154	0.0368
187..188	0.2308	0.0088	0.0381
188..189	0.1292	0.0481	0.3722
189..taar9f_md	0.1795	0.002	0.0112
189..taar9e_md	0.4141	0.0132	0.0319
188..190	0.1927	0.0034	0.0175
190..191	0.3245	0.0118	0.0364
191..taar9c_md	0.2356	0.0046	0.0195
191..taar9b_md	0.162	0.0052	0.0321
190..taar9d_md	0.1062	0.0018	0.0166
186..192	0.0929	0.0512	0.5513
192..193	0.3911	0.0142	0.0364
193..194	0.0254	0.0141	0.5539
194..taar9_rn	0.1399	0.017	0.1218
194..taar9_mm	0.0448	0.0042	0.0943
193..195	0.0028	0.0044	1.5749
195..taar9_hs	0.0099	0.0156	1.5832
195..196	0.0001	0.0002	1.668
196..taar9_ec	0.0831	0.0366	0.4399
196..197	0.0056	0.0068	1.2181
197..taar9_su	0.1087	0.0141	0.1295
197..taar9_bt	0.087	0.0164	0.1881
192..taar9g_md	0.0023	0.0031	1.3189
185..198	0.0138	0.031	2.2394
198..199	0.0711	0.0357	0.5017
199..200	0.1091	0.0482	0.442
200..taar7a_mm	0.0755	0.0078	0.104
200..201	0.0001	0	0.0298
201..202	0.3414	0.0128	0.0374
202..203	0.4311	0.0088	0.0205
203..taar7f_mm	0.4872	0.0197	0.0405
203..taar7e_mm	0.3582	0.015	0.042
202..taar7b_mm	0.2888	0.0108	0.0375
201..204	0.2074	0.0014	0.0065
204..taar7d_mm	0.2496	0.0124	0.0497
204..205	0.2617	0.0005	0.0019
205..206	0.0234	0.0169	0.7236
206..207	0.2927	0.0175	0.0598
207..208	0.4588	0.0066	0.0145
208..taar7h_rn	0.3732	0.023	0.0617
208..taar7g_rn	0.342	0.0257	0.0751
207..taar7d_rn	0.3438	0.0314	0.0913
206..taar7c_rn	0.2889	0.0199	0.0688
205..209	0.0001	0.0001	0.6226
209..taar7e_rn	0.4197	0.0214	0.0509
209..210	0.0971	0.0027	0.028
210..taar7a_rn	0.0001	0	0.036
210..taar7b_rn	0.41	0.0167	0.0408
199..211	0.233	0.0126	0.0541
211..taar7_ec	0.3013	0.0513	0.1701
211..212	0.1027	0.0117	0.1138
212..taar7_su	0.3498	0.0556	0.1591
212..213	0.2913	0.0149	0.0512
213..214	0.4221	0.0192	0.0454
214..215	0.4903	0.0189	0.0386
215..taar7d_bt	-1	0	0
215..taar7c_bt	-1	0	0
214..taar7b_bt	0.2767	0.0119	0.043
213..taar7a_bt	0.3289	0.0202	0.0614
198..216	0.0151	0.0341	2.2619
216..taar7b_md	0.3373	0.0111	0.0328
216..taar7a_md	0.1785	0.0017	0.0097
184..217	0.1046	0.03	0.2866
217..218	0.0168	0.0173	1.0303
218..219	0.0592	0.0752	1.2709
219..220	0.216	0.0025	0.0114
220..taara5_md	0.2555	0.0152	0.0593
220..221	0.3997	0.0085	0.0212
221..taara4_md	0.1469	0.0019	0.0127
221..taara3_md	0.2539	0.0016	0.0065
219..taara2_md	0.4022	0.0296	0.0736
218..taara1_md	0.4966	0.0476	0.0959
217..222	0.3103	0.0541	0.1744
222..223	0.3546	0.0238	0.0671
223..224	0.2667	0.0316	0.1184
224..taar8b_ec	0.1108	0.0036	0.0327
224..taar8a_ec	-1	0	0
223..225	0.2002	0.0025	0.0126
225..226	0.3094	0.0036	0.0116
226..taar8_hs	0.353	0.0573	0.1623
226..227	0.0451	0.0528	1.1695
227..228	0.1951	0.0046	0.0235
228..229	0.3558	0.0072	0.0202
229..taar8c_rn	0.3566	0.0166	0.0465
229..taar8b_rn	0.3435	0.0128	0.0374
228..taar8a_rn	0.0859	0.0034	0.0399
227..230	0.1091	0.0159	0.1459
230..taar8b_mm	0.1867	0.0051	0.0271
230..231	0.3207	0.0024	0.0074
231..taar8c_mm	0.3338	0.0059	0.0177
231..taar8a_mm	0.4401	0.0137	0.0311
225..232	0.4168	0.0355	0.0851
232..233	0.117	0.0006	0.005
233..taar8c_bt	-1	0	0
233..taar8b_bt	-1	0	0
232..234	0.2684	0.0029	0.0106
234..taar8e_bt	0.2788	0.0045	0.0163
234..taar8a_bt	-1	0	0
222..235	0.5464	0.0301	0.0551
235..236	0.2494	0.0075	0.03
236..237	0.0227	0.0274	1.2088
237..taar6_rn	0.1105	0.0168	0.1517
237..taar6_mm	0.303	0.0048	0.0158
236..238	0.2893	0.0187	0.0647
238..taar6_rh	0.4616	0.0146	0.0315
238..239	0.2859	0.0081	0.0284
239..taar6_pt	0.5042	0.0136	0.0271
239..taar6_hs	0.2814	0.0035	0.0125
235..240	0.0001	0	0.0557
240..241	0.241	0.0243	0.1009
241..taar6e_bt	0.5685	0.0305	0.0537
241..242	0.1787	0.012	0.0672
242..243	0.276	0.0014	0.005
243..244	0.4897	0.0224	0.0458
244..taar6d_bt	-1	0	0
244..taar6c_bt	-1	0	0
243..taar6b_bt	0.4196	0.0061	0.0146
242..taar6a_bt	0.4953	0.0147	0.0297
240..245	0.0097	0.0004	0.0429
245..taar6_ec	0.1571	0.0208	0.1324
245..246	0.17	0.0068	0.0401
246..taar6b_su	0.462	0.1102	0.2385
246..taar6a_su	0.3919	0.0193	0.0491
125..taarout_md	0.1245	0.1929	1.5495
