# Supplementary material for: Functional evolution of the trace amine associated receptors in mammals and the loss of TAAR1 in dogs
Source: BMC Evol Biol. 2010 Feb 18;10:51. doi: 10.1186/1471-2148-10-51 (PMC2838891; doi:10.1186/1471-2148-10-51)
Supplement: Additional file 4 — Table S3. Log likelihood values and parameter estimates in branch models test. p, number of ω parameters in model. ω0, ωTAAR1, ωTAAR5, dN/dS values from background, TAAR1 clade, and TAAR5 clade respectively. estimated transition-transversion ratio. ℓ, log-likelihood value [file 1471-2148-10-51-S4.XLSX]

## Sheet: Sheet1
Model	p	ℓ	κ̂	ω̂0	ω̂TAAR1	ω̂TAAR5
One ratio: ω0 = ωTAAR1 = ωTAAR5	1	-24962.6	2.651	0.173	= ω̂0	= ω̂0
Two ratio: ω0 = ωTAAR5, ωTAAR1	2	-24951.9	2.652	0.164	0.256	= ω̂0
Two ratio: ω0 = ωTAAR1, ωTAAR5	2	-24961	2.65	0.177	= ω̂0	0.145
Two ratio: ω0, ωTAAR1 = ωTAAR5	2	-24959.6	2.652	0.166	0.201	= ω̂TAAR1
Three ratio: ω0, ωTAAR1, ωTAAR5	3	-24951.2	2.652	0.166	0.256	0.145
