# Supplementary material for: Functional evolution of the trace amine associated receptors in mammals and the loss of TAAR1 in dogs
Source: BMC Evol Biol. 2010 Feb 18;10:51. doi: 10.1186/1471-2148-10-51 (PMC2838891; doi:10.1186/1471-2148-10-51)
Supplement: Additional file 5 — Table S4. Log likelihood values and parameter estimates in sites models test. p, number of parameters in model. estimated transition-transversion ratio. ℓ, log-likelihood value. , estimated proportion of class n sites. , estimated dN/dS of class n sites. p and q, beta fit parameters. [file 1471-2148-10-51-S5.XLSX]

## Sheet: Sheet1
Model	p	ℓ	κ̂	ω̂0	p̂0	ω̂1	p̂1	ω̂2	p̂2
M0 (one ratio)	1	-6495.76	3.136	0.215	1	-	-	-	-
M1a (Neutral)	2	-6510.04	4.008	0	0.391	1	0.609	-	-
M2a (Selection)	4	-6376.26	3.367	0	0.31	1	0.148	0.233	0.233
Model	p	ℓ	κ̂	p	q	p̂0	ω̂1	p̂1
M7 (beta)	2	-6370.08	3.286	0.436	1.325	-	-	-
M8 (beta and Selection)	4	-6368.41	3.323	0.456	1.433	0.994	3.399	0.006
